# Supplementary material for: Diverse plant promoting bacterial species differentially improve tomato plant fitness under water stress
Source: Front Plant Sci. 2023 Nov 24;14:1297090. doi: 10.3389/fpls.2023.1297090 (PMC10706133; doi:10.3389/fpls.2023.1297090)
Supplement: Supplementary Table 4 — Fold change with SE of each gene in each treatment in WW condition. The p-value is also indicated; those in bold are < 0.05. [file Table_4.xlsx]

## Sheet: Table_S4
Table S4. Fold change with SE of each gene in each treatment in WW condition. The p-value is also indicated; those in bold are < 0.05.
treatment	fold change	standard error	gene	p-value
NT	1	0.279912	SlTAS14
509 WW	0.475632	0.0975116	SlTAS14	0.374
510 WW	1.34253	0.221135	SlTAS14	0.117
518 WW	0.958302	0.182695	SlTAS14	0.506
509+10 WW	2.3617	0.372936	SlTAS14	0.031
509+18 WW	1.25827	0.221178	SlTAS14	0.214
510+18 WW	1.65008	0.281117	SlTAS14	0.071
509+10+18 WW	4.14871	0.659488	SlTAS14	0.001
NT	1	0.113806	SlSnRK2;4
509 WW	0.563612	0.0672833	SlSnRK2;4	0.032
510 WW	0.51559	0.0755246	SlSnRK2;4	0.019
518 WW	0.325069	0.0414855	SlSnRK2;4	0
509+10 WW	0.875691	0.139971	SlSnRK2;4	0.459
509+18 WW	0.665892	0.0732769	SlSnRK2;4	0.043
510+18 WW	0.624643	0.100636	SlSnRK2;4	0.057
509+10+18 WW	0.750112	0.0855658	SlSnRK2;4	0.172
NT	1	0.100842	SlNCED1
509 WW	0.571319	0.060303	SlNCED1	0.081
510 WW	2.65038	0.360295	SlNCED1	0.006
518 WW	1.09541	0.116998	SlNCED1	0.79
509+10 WW	1.51112	0.250487	SlNCED1	0.431
509+18 WW	2.26478	0.153149	SlNCED1	0.002
510+18 WW	1.42731	0.065652	SlNCED1	0.083
509+10+18 WW	1.98751	0.0971296	SlNCED1	0
NT	1	0.12988	SlACO4
509 WW	0.516993	0.0904838	SlACO4	0.028
510 WW	0.692117	0.119379	SlACO4	0.15
518 WW	0.810972	0.110356	SlACO4	0.263
509+10 WW	1.46083	0.206784	SlACO4	0.113
509+18 WW	1.18462	0.136424	SlACO4	0.2
510+18 WW	0.927513	0.108224	SlACO4	0.759
509+10+18 WW	0.945683	0.109284	SlACO4	0.897
NT	1	0.135818	SlP5CS
509 WW	1.63269	0.14418	SlP5CS	0.158
510 WW	1.25125	0.0191186	SlP5CS	0.333
518 WW	1.20652	0.125555	SlP5CS	0.459
509+10 WW	3.60211	0.202178	SlP5CS	0.004
509+18 WW	2.07052	0.153984	SlP5CS	0.014
510+18 WW	2.30218	0.163792	SlP5CS	0.004
509+10+18 WW	2.69376	0.270343	SlP5CS	0.02
NT	1	3.50944	SlDREB1
509 WW	1.8718	6.56819	SlDREB1	0.14
510 WW	0.718017	2.51945	SlDREB1	0.388
518 WW	0.140136	0.491811	SlDREB1	0
509+10 WW	0.530643	1.86211	SlDREB1	0.153
509+18 WW	1.19456	4.194	SlDREB1	0.951
510+18 WW	1.10474	3.87777	SlDREB1	0.953
509+10+18 WW	1.84357	6.46822	SlDREB1	0.175
NT	1	0.0385568	SlDREB2
509 WW	1.83492	0.210838	SlDREB2	0.136
510 WW	1.86132	0.101638	SlDREB2	0.009
518 WW	0.440601	0.0453641	SlDREB2	0.004
509+10 WW	1.92557	0.170562	SlDREB2	0.014
509+18 WW	1.92487	0.210456	SlDREB2	0.009
510+18 WW	1.03478	0.0498263	SlDREB2	0.838
509+10+18 WW	0.664514	0.0787458	SlDREB2	0.077
NT	1	0.69924	SlTPS12
509 WW	0.728477	0.480537	SlTPS12	0.797
510 WW	0.971537	0.644487	SlTPS12	0.498
518 WW	4.24505	2.92377	SlTPS12	0.043
509+10 WW	7.91697	5.4903	SlTPS12	0.206
509+18 WW	2.7022	1.81676	SlTPS12	0.079
510+18 WW	5.62962	3.69388	SlTPS12	0.001
509+10+18 WW	4.90657	3.36452	SlTPS12	0.017
NT	1	1.53663	SlHSP20_II
509 WW	1.54938	2.39315	SlHSP20_II	0.466
510 WW	1.35168	2.07592	SlHSP20_II	0.151
518 WW	1.07492	1.65422	SlHSP20_II	0.947
509+10 WW	1.45561	2.23773	SlHSP20_II	0.211
509+18 WW	1.39979	2.15785	SlHSP20_II	0.475
510+18 WW	2.55456	3.92283	SlHSP20_II	0.003
509+10+18 WW	1.06357	1.63943	SlHSP20_II	0.87
NT	1	0.330229	SlJA2
509 WW	0.791789	0.263075	SlJA2	0.451
510 WW	0.514346	0.160783	SlJA2	0.083
518 WW	0.456407	0.147251	SlJA2	0.041
509+10 WW	0.416969	0.134327	SlJA2	0.049
509+18 WW	0.606591	0.196255	SlJA2	0.181
510+18 WW	0.37503	0.113362	SlJA2	0.005
509+10+18 WW	0.951042	0.297437	SlJA2	0.915
NT	1	0.781659	SlHSP20_I
509 WW	0.850358	0.667938	SlHSP20_I	0.55
510 WW	0.822422	0.640451	SlHSP20_I	0.599
518 WW	0.708849	0.549585	SlHSP20_I	0.346
509+10 WW	1.20404	0.947487	SlHSP20_I	0.75
509+18 WW	1.19546	0.925346	SlHSP20_I	0.417
510+18 WW	1.37874	1.07574	SlHSP20_I	0.469
509+10+18 WW	1.20953	0.933199	SlHSP20_I	0.284

## Sheet: Table_S5
Table S5. Fold change with SE of each gene in each treatment in WS condition. The p-value is also indicated; those in bold are < 0.05.
treatment	fold change	standard error	gene	p-value
NT	1	0.279912	SlTAS14
509 WS	3025.22	745.149	SlTAS14	0
510 WS	2291.78	475.253	SlTAS14	0
518 WS	2645.43	676.677	SlTAS14	0
509+10 WS	40338.7	9850.98	SlTAS14	0.001
509+18 WS	14423.5	4185.84	SlTAS14	0
510+18 WS	7703.07	1257.39	SlTAS14	0
509+10+18 WS	17581.8	4372.8	SlTAS14	0
NT WS	147.276	42.6013	SlTAS14	0.001
NT	1	0.113806	SlSnRK2;4
509 WS	0.623715	0.0886257	SlSnRK2;4	0.056
510 WS	0.476214	0.0535826	SlSnRK2;4	0.006
518 WS	0.120141	0.0118132	SlSnRK2;4	0.001
509+10 WS	0.412516	0.0411329	SlSnRK2;4	0
509+18 WS	0.357722	0.0530694	SlSnRK2;4	0.002
510+18 WS	0.241203	0.0240144	SlSnRK2;4	0
509+10+18 WS	0.623613	0.1144	SlSnRK2;4	0.067
NT WS	0.560813	0.0788316	SlSnRK2;4	0.025
NT	1	0.100842	SlNCED1
509 WS	13.6365	2.50541	SlNCED1	0
510 WS	14.2972	1.672	SlNCED1	0
518 WS	4.56391	0.250981	SlNCED1	0
509+10 WS	10.2022	0.476701	SlNCED1	0
509+18 WS	8.23455	2.35425	SlNCED1	0.017
510+18 WS	17.5398	1.16416	SlNCED1	0.001
509+10+18 WS	38.6358	6.61962	SlNCED1	0
NT WS	7.57932	0.474619	SlNCED1	0
NT	1	0.12988	SlACO4
509 WS	0.657773	0.10475	SlACO4	0.075
510 WS	0.978081	0.22006	SlACO4	0.456
518 WS	0.316362	0.0590881	SlACO4	0.003
509+10 WS	0.705475	0.0831361	SlACO4	0.02
509+18 WS	0.213504	0.0318082	SlACO4	0.001
510+18 WS	0.335177	0.0585201	SlACO4	0.001
509+10+18 WS	0.467883	0.119382	SlACO4	0.045
NT WS	0.508431	0.062188	SlACO4	0.001
NT	1	0.135818	SlP5CS
509 WS	0.902269	0.102224	SlP5CS	0.99
510 WS	0.296167	0.0452805	SlP5CS	0.029
518 WS	0.295626	0.0333993	SlP5CS	0.029
509+10 WS	1.14176	0.0365199	SlP5CS	0.406
509+18 WS	0.689696	0.0457465	SlP5CS	0.683
510+18 WS	0.641465	0.0700854	SlP5CS	0.437
509+10+18 WS	2.03903	0.370721	SlP5CS	0.158
NT WS	0.84987	0.0543433	SlP5CS	0.914
NT	1	3.50944	SlDREB1
509 WS	15.308	53.6778	SlDREB1	0.002
510 WS	8.28087	29.0412	SlDREB1	0.003
518 WS	2.22197	7.79465	SlDREB1	0.039
509+10 WS	6.15743	21.5978	SlDREB1	0.001
509+18 WS	9.14887	32.0828	SlDREB1	0
510+18 WS	8.94628	31.3722	SlDREB1	0.003
509+10+18 WS	12.2597	42.9996	SlDREB1	0
NT WS	0.875298	3.07037	SlDREB1	0.857
NT	1	0.0385568	SlDREB2
509 WS	0.180305	0.0247278	SlDREB2	0.001
510 WS	0.0957431	0.00300697	SlDREB2	0
518 WS	0.0109051	0.00142774	SlDREB2	0.003
509+10 WS	0.115862	0.00611406	SlDREB2	0
509+18 WS	0.0735465	0.0124338	SlDREB2	0
510+18 WS	0.0322019	0.00204798	SlDREB2	0.001
509+10+18 WS	0.120386	0.0181672	SlDREB2	0.001
NT WS	0.964992	0.105533	SlDREB2	0.524
NT	1	0.69924	SlTPS12
509 WS	0.915671	0.612245	SlTPS12	0.573
510 WS	1.38699	0.92209	SlTPS12	0.223
518 WS	0.218757	0.153758	SlTPS12	0.046
509+10 WS	1.56977	1.02861	SlTPS12	0.067
509+18 WS	0.252596	0.167679	SlTPS12	0.083
510+18 WS	0.910496	0.60868	SlTPS12	0.56
509+10+18 WS	2.08069	1.40589	SlTPS12	0.09
NT WS	0.97494	0.661567	SlTPS12	0.774
NT	1	1.53663	SlHSP20_II
509 WS	42.7183	65.7251	SlHSP20_II	0.001
510 WS	9.2155	14.2239	SlHSP20_II	0.001
518 WS	6.303	9.79849	SlHSP20_II	0.09
509+10 WS	10.595	16.2954	SlHSP20_II	0.001
509+18 WS	9.3787	14.6189	SlHSP20_II	0.009
510+18 WS	10.9294	16.811	SlHSP20_II	0.001
509+10+18 WS	7.15894	11.0158	SlHSP20_II	0
NT WS	2.17472	3.379	SlHSP20_II	0.568
NT	1	0.330229	SlJA2
509 WS	43.7717	14.5591	SlJA2	0.002
510 WS	1.44886	0.471747	SlJA2	0.396
518 WS	1.73925	0.531951	SlJA2	0.031
509+10 WS	20.038	6.66777	SlJA2	0
509+18 WS	0.670641	0.243763	SlJA2	0.228
510+18 WS	6.69172	2.01675	SlJA2	0.002
509+10+18 WS	2.27255	0.70815	SlJA2	0.013
NT WS	0.560772	0.215051	SlJA2	0.095
NT	1	0.781659	SlHSP20_I
509 WS	3.30554	2.57874	SlHSP20_I	0.029
510 WS	1.53026	1.20334	SlHSP20_I	0.381
518 WS	0.942106	0.763323	SlHSP20_I	0.339
509+10 WS	0.433355	0.334737	SlHSP20_I	0.016
509+18 WS	2.19475	1.77726	SlHSP20_I	0.644
510+18 WS	0.921518	0.711559	SlHSP20_I	0.935
509+10+18 WS	2.45092	1.93324	SlHSP20_I	0.053
NT WS	2.71632	2.17387	SlHSP20_I	0.134
